# Supplementary material for: A Cell-Penetrating Peptide Modified Cu2−xSe/Au Nanohybrid with Enhanced Efficacy for Combined Radio-Photothermal Therapy
Source: Molecules. 2023 Jan 3;28(1):423. doi: 10.3390/molecules28010423 (PMC9823383; doi:10.3390/molecules28010423)
Supplement: Supplementary file 1 [file molecules-28-00423-s001.zip]

Archive with 1 entries (1 files):
- molecules-2075853-supplementary.pdf
